# Supplementary material for: Taste Sensitivity of Elderly People Is Associated with Quality of Life and Inadequate Dietary Intake
Source: Nutrients. 2021 May 17;13(5):1693. doi: 10.3390/nu13051693 (PMC8155931; doi:10.3390/nu13051693)
Supplement: Supplementary file 1 [file nutrients-13-01693-s001.zip]

Archive with 1 entries (1 files):
- nutrients-1195506-supplementary.pdf
